# Supplementary material for: R-DOTAP Cationic Lipid Nanoparticles Outperform Squalene-Based Adjuvant Systems in Elicitation of CD4 T Cells after Recombinant Influenza Hemagglutinin Vaccination
Source: Viruses. 2023 Feb 15;15(2):538. doi: 10.3390/v15020538 (PMC9959843; doi:10.3390/v15020538)
Supplement: Supplementary file 1 [file viruses-15-00538-s001.zip]

Archive with 1 entries (1 files):
- viruses-2158920-supplementary.pdf
